# Supplementary material for: Fetal growth restriction: Case definition & guidelines for data collection, analysis, and presentation of immunization safety data
Source: Vaccine. 2017 Dec 4;35(48Part A):6546–54. doi: 10.1016/j.vaccine.2017.01.042 (PMC5710982; doi:10.1016/j.vaccine.2017.01.042)
Supplement: Supplementary data 1 [file mmc1.xlsx]

## Sheet: Form responses 1
Timestamp	Please provide your email.	Professional background	Are you currently involved in / working on immunisation in pregnancy clinical trials or observational studies?	1.a. Do you agree with the rationale of the case definition?	1.b. If no / do not know, explain why.	1.c. Comments?	2.a. Does the preamble clearly describe the intended use of the definition?	2.b. If no / do not know, explain why.	2.c. Comments?	3.a. Do you agree with Level 1 of diagnostic certainty?	3.b. If no / do not know, explain why.	3.c. Comments?	4.a. Do you agree with Level 2 of diagnostic certainty?	4.b. If no / do not know, explain why.	4.c. Comments?	5.a. Do you agree with Level 3 of diagnostic certainty?	5.b. If no / do not know, explain why.	5.c. Comments?	6.a. Do you agree with the footnotes of the case definition?	6.b. If no / do not know, explain why.	6.c. Comments?	7.a. Is the definition applicable in your setting?	7.b. If no / do not know, explain why.	7.c. Comments?	8.a. Do you agree with the guidelines?	8.b. If no / do not know, explain why.	8.c. Comments?	9. Any general comments?	First, we would like to obtain some information about the trial / study you are involved in.	- Study number:	- Trial registry ID (cinical trial.gov):	- Randomised trial / observational study?	- Is the study prospective / retrospective?	- Which vaccine is being studied in the study?	- Which country(ies) is the study being conducted in?	- What was / is the starting date (start study period)?	- Is it a multi-centre / single centre study?	- How is the study population defined?	- When does follow-up stop for the mothers? (months / years after immunisation)	- When does follow-up stop for the neonates? (e.g. months / years after birth)	- Any other key information you deem relevant?	1.a. Do you agree with the rationale of the case definition?		1.b. If no / do not know, explain why.	1.c. Comments?	2.a. Do you agree with the definition?	2.b. If no / do not know, explain why.	2.c. Comments?	3.a. Based on your study setting and the procedures / diagnostic requirements for the different levels of certainty in the case definition, would you be able to obtain all levels of certainty?
2016-07-14 15:54:10	diane.m.harper@gmail.com	Healthcare provider	No, but I am interested to review the case definition	Yes			Yes			Yes			Yes			Yes			Yes			Yes			Yes
2016-08-02 00:09:07	davidnalin@aol.com	Academic organisation	No, but I am interested to review the case definition	Do not know	If the rationale is to provide a case definition usable globally, it deals with a subject which cannot fulfil the goal. The reason is that ultrasound and Doppler techniques have restricted availability in many areas of high birth rate. So it should be noted in the text that there is no global universal availability.		No	See above comment. Where can this be used?		Yes		1.For areas with modern medical facilities only. 2.The AND/OR format is ambiguous and will lead to errors unless made clearer. For example, as formatted Level 1a could be read as either of the following: a.Pregnancy dating plus estimated fetal weight below 3% OR b.Estimated fetal weight below 10% alone. versus c.Pregnancy dating and either of the two estimates of fetal weight. Same for the second…	Yes		See 3c.	Yes		See 3c.	Do not know	No discussion of controls in studies.		Yes		In 1.2 need to indicate if search restricted to English language articles. 2.Importantly there is inadequate discussion of the variability of the measurements across different populations: Western advanced countries, vs impoverished countries with widespread malnutrition and high incidence of diseases, especially infectious/parasitic.	No	1. In 3.1.2, need to separate out mother from child data. Initials of name inadequate due to multiple identical initials in population studied. Infant name or identifier needed. 2 .3.1.3. Omitted vaccine diluent name and lot number. 3.#42 Omits mention of need to validate any instruments used, like report cards, questionnaires, etc.		Appendix A missing.
2016-08-03 19:02:17	mprabhu@partners.org	Academic organisation	No, but I am interested to review the case definition	Yes			Yes			Yes			Yes						Yes			Yes			Yes
2016-08-14 16:36:54	NChescheir@greenjournal.org	Healthcare provider	No, but I am interested to review the case definition	Yes		The group did an excellent job dealing with the controversy about using specific v general growth curves; I think using the 1a/b type of definition was excellent.	Yes			Yes		Important that you included 10th percentile + other findings and also < 3rd and others.	Yes			Yes			Yes			Yes		We have struggled with use of adjunctive MCA/ Ductus venous measurements. For the purpose of the Brighton Definitions, its appropriate that use were excluded. However, as SMFM has called them experimental but many MFM's feel they provide helpful additional information, it might be reasonable to add these other types of studies as somehow additive if available.	Yes
2016-08-14 16:48:47	rebecca.spencer@ucl.ac.uk	Academic organisation	No, but I am interested to review the case definition	Yes			Yes			Do not know	I think we maybe need a footnote about oligohydramnios being in the absence of rupture of membranes		Do not know	As above		Do not know	Not applicable		Yes			Yes			Yes			I have some editing suggestions for the manuscript - I'll see if there's a section later to upload and otherwise will email to the first author
2016-08-29 19:03:57	dharmeshlal@yahoo.co.in	Academic organisation	No, but I am interested to review the case definition	Yes			Yes			Yes			Yes			Yes			Yes			Yes			Yes			Very comprehenshive and inclusive
			Y	5			5			5			5			4			5			6			5																0	0				0			0
			N	0			1			0			0			0			0			0			1																0	0				0			0
			DNK	1			0			1			1			1			1			0			0																0	0				0			0
[truncated: 13 more columns]

## Sheet: Rebuttal
Question	Review feedback		Authors' comments
1.a. Do you agree with the rationale of the case definition?	Yes	5
	No	0
	Do not know	1
1.b. If no / do not know, explain why.	If the rationale is to provide a case definition usable globally, it deals with a subject which cannot fulfil the goal. The reason is that ultrasound and Doppler techniques have restricted availability in many areas of high birth rate. So it should be noted in the text that there is no global universal availability.		The authors admit that ultrasound may not be ubiquitious in all clinical settings and therefore this diagnosis of FGR may not be universally attainable. The task of the group was to provide guidelines for the diagnosis of FGR within the context of vaccine trials which require additional infrastructure outside of the clinically available norm. Given the lack of another sufficienctly sensitive clin…
1.c. Comments?	The group did an excellent job dealing with the controversy about using specific v general growth curves; I think using the 1a/b type of definition was excellent.		We appreciate this positive feedback.
2.a. Does the preamble clearly describe the intended use of the definition?	Yes	5
	No	1
	Do not know	0
2.b. If no / do not know, explain why.	See above comment. Where can this be used?
2.c. Comments?
3.a. Do you agree with Level 1 of diagnostic certainty?	Yes	5
	No	0
	Do not know	1
3.b. If no / do not know, explain why.	I think we maybe need a footnote about oligohydramnios being in the absence of rupture of membranes		The suggested footnote as well as clarifications about the definition of oligohydramnios has been added to the Case Definition.
3.c. Comments?	1.For areas with modern medical facilities only. 2.The AND/OR format is ambiguous and will lead to errors unless made clearer. For example, as formatted Level 1a could be read as either of the following: a.Pregnancy dating plus estimated fetal weight below 3% OR b.Estimated fetal weight below 10% alone. versus c.Pregnancy dating and either of the two estimates of fetal weight. Same for the second…		1. See response to 1b above for rationale regarding availability of ultrasound technology. 2. The authors appreciate the reviewers concerns about the AND/OR format. We are trying to adhere to the format used by other Brighton working groups. We have added different spacing in an attempt to clarify the definitions while adhering to the proposed format.
	Important that you included 10th percentile + other findings and also < 3rd and others.		We appreciate this positive feedback.
4.a. Do you agree with Level 2 of diagnostic certainty?	Yes	5
	No	0
	Do not know	1
4.b. If no / do not know, explain why.	As above
4.c. Comments?	See 3c.		See response above.
5.a. Do you agree with Level 3 of diagnostic certainty?	Yes	4
	No	0
	Do not know	1
5.b. If no / do not know, explain why.	Not applicable
5.c. Comments?	See 3c.		See response above.
6.a. Do you agree with the footnotes of the case definition?	Yes	5
	No	0
	Do not know	1
6.b. If no / do not know, explain why.	No discussion of controls in studies.		Guidelines for selection of controls for vaccine studies is beyond the scope of the task set forth for this working group. The Gaia Guidelines for vaccine trials in pregnant patients have now been referenced in part 35 so that the reader can further discern what is meant by "appropriately selected" controls in the eyes of the Brighton Collaborative.
6.c. Comments?
7.a. Is the definition applicable in your setting?	Yes	6
	No	0
	Do not know	0
7.b. If no / do not know, explain why.
7.c. Comments?	In 1.2 need to indicate if search restricted to English language articles. 2.Importantly there is inadequate discussion of the variability of the measurements across different populations: Western advanced countries, vs impoverished countries with widespread malnutrition and high incidence of diseases, especially infectious/parasitic.		1. Updated the manuscript to specify English language in the literature search. 2. The preamble has been expanded to discuss the varying etiologies of growth restriction how these may differ by population--particularly as it relates to infection and would be of interest to those planning immunization trials.
	We have struggled with use of adjunctive MCA/ Ductus venous measurements. For the purpose of the Brighton Definitions, its appropriate that use were excluded. However, as SMFM has called them experimental but many MFM's feel they provide helpful additional information, it might be reasonable to add these other types of studies as somehow additive if available.		The authors appreciate this insight into the varying utility of these measurements in different geographic settings. We ultimately left these out of the definition in attempt at simplification and to achieve our goal of making a level 1a definition attainable for all participants. We have, however, expanded our discussion regarding the utility of these strategies to add additional information and…
8.a. Do you agree with the guidelines?	Yes	5
	No	1
	Do not know	0
8.b. If no / do not know, explain why.	1. In 3.1.2, need to separate out mother from child data. Initials of name inadequate due to multiple identical initials in population studied. Infant name or identifier needed. 2 .3.1.3. Omitted vaccine diluent name and lot number. 3.#42 Omits mention of need to validate any instruments used, like report cards, questionnaires, etc.		1. Clarified need to separate maternal and child diagnoses. Did not change initialing system for labelling for this manuscript alone in attempt to adhere to other Gaia documents. 2. Vaccine diluent name was included in the list of vaccine characteristics. Lot number was already present in characteristics therefore this was not changed. 3. Need for instrument validation has been clarified in the d…
8.c. Comments?
9. Any general comments?	Appendix A missing.		Now included and updated.
	I have some editing suggestions for the manuscript - I'll see if there's a section later to upload and otherwise will email to the first author		Separate document received and editorial concerns addressed (available on request).
	Very comprehenshive and inclusive		Appreciate this feedback.
1.b. If no / do not know, explain why.
1.c. Comments?
2.a. Do you agree with the definition?	Yes	0
	No	0
	Do not know	0
2.b. If no / do not know, explain why.
2.c. Comments?
3.a. Based on your study setting and the procedures / diagnostic requirements for the different levels of certainty in the case definition, would you be able to obtain all levels of certainty?	Yes	0
	No	0
	Do not know	0
3.b. If no / do not know, explain which level(s) would not be applicable and why (e.g. not having all procedures available in countries where study is done / retrospective assessment of charts would not allow information / exclusion / negative criteria to be found consistently)
3.c. Comments?
4.b. If no / do not know, explain why.
4.c. Comments?
5.a. How much would the use of case definitions such as this one potentially improve your study?
5.b. Comments?
6. What additional documents would you wish GAIA to develop for your study in order to achieve harmonisation of safety assessment in maternal immunisation studies?
7. Any other comments you would like to share?
